# Supplementary material for: Estimating recent HIV incidence among young men who have sex with men: Reinvigorating, validating and implementing Osmond's algorithm for behavioral imputation
Source: PLoS One. 2018 Oct 9;13(10):e0204793. doi: 10.1371/journal.pone.0204793 (PMC6178382; doi:10.1371/journal.pone.0204793)
Supplement: S1 Dataset — (XLSX) [file pone.0204793.s001.xlsx]

## Sheet: Behavioral
Age	HIVprev	Analpyrs
20	0	3
21	0	2
19	0	1
23	1	3
20	0	3
19	0	2
21	0	4
22	0	3
22	0	2
23	0	3
23	0	4
19	0	1
20	1	1.5
24	0	5
19	0	2
19	0	2
21	0	3
21	0	2
24	0	6
22	0	5
24	1	3
24	0	7
21	0	1
24	0	4
24	0	5
22	1	2.5
21	0	3
19	0	2
20	0	3
24	0	7
21	0	4
22	1	1.5
24	0	1
21	0	1
24	1	2
19	0	1
19	0	2
19	0	2
19	0	2
19	0	1e-06
24	1	3.5
22	0	5
19	0	2
22	0	5
22	1	2.5
22	0	4
19	0	2
19	0	2
19	0	2
20	0	3
22	0	3
21	0	2
23	1	3
22	1	2.5
23	0	3
24	0	5
24	1	3.5
24	1	2
19	0	2
20	0	3
19	0	2
24	0	5
21	0	3
22	0	5
24	0	3
21	0	1
22	0	5
24	1	3.5
22	0	5
23	0	2
22	0	5
24	0	7
24	0	6
24	0	4
20	0	3
21	1	2
24	0	7
22	0	4
22	0	5
23	0	6
23	0	2
23	0	4
19	0	2
22	0	1
18	0	1
19	0	2
22	0	4
19	0	2
20	0	3
24	0	7
24	1	2
22	1	2
24	1	2.5
19	1	0.5
21	0	4
20	1	1
22	0	5
20	0	3
24	0	1e-06
23	0	1
23	0	4
21	0	1
20	0	1e-06
24	0	5
23	1	1
23	0	1
22	1	2.5
18	0	1
22	0	5
20	0	3
21	0	3
20	0	1
21	0	2
18	0	1
19	1	1
20	0	2
22	0	5
20	0	3
22	0	1
22	0	5
24	0	7
20	0	3
22	1	2.5
22	0	5
22	1	2.5
18	1	0.5
24	0	3
23	0	6
24	0	3
22	0	1
22	1	2.5
24	0	7
23	1	3
21	0	4
19	0	2
18	0	1
24	1	3.5
19	0	2
20	0	1
24	0	7
21	0	1
24	0	7
21	0	2
24	0	2
23	1	2
21	0	3
21	1	2
20	0	3
22	0	5
23	0	3
22	0	5
21	0	4
21	0	4
22	0	5
21	1	2
22	0	5
23	0	3
22	0	5
19	0	2
22	0	3
24	0	7
19	0	2
20	0	3
23	0	6
22	1	1.5
23	0	3
24	0	7
24	0	3
20	0	3
20	0	3
20	0	3
20	0	3
22	0	5
21	0	4
20	0	3
21	0	3
21	1	2
23	1	3
22	0	5
21	0	4
20	0	3
22	0	4
23	0	6
23	0	6
24	0	7
24	0	7
24	1	3.5
20	1	1.5
19	0	2
24	1	3
22	1	2.5
23	0	5
22	1	2
22	1	2.5
24	0	3
23	0	2
23	0	4
19	0	1
24	0	1
22	0	2
22	0	2
24	0	6
24	0	6
23	1	1.5
21	0	3
21	0	3
23	0	6
22	0	5
24	1	2
23	0	5
22	0	4
20	0	1
23	0	3
22	0	2
22	0	5
23	0	4
20	0	3
20	0	3
21	0	4
22	0	4
24	1	3.5
23	0	4
24	0	1
23	0	5
22	1	1.5
20	0	1e-06
24	0	7
20	0	3
22	1	2
24	0	7
22	0	2
24	1	2
23	1	1.5
24	0	5
21	0	3
19	0	2
21	0	2
24	1	2.5
24	0	1
20	0	2
20	0	3
23	0	6
19	0	2
22	0	2
23	0	1
23	1	2.5
24	0	2
23	0	4
20	1	1.5
24	0	7
22	0	3
24	0	7
21	0	3
24	1	2.5
19	0	2
24	1	3.5
20	1	1.5
23	1	3
22	0	3
22	0	5
21	0	1
21	1	2
20	0	3
22	0	2
20	1	1.5
24	0	7
22	1	2.5
19	1	1
22	1	2.5
20	0	3
23	1	2
24	0	4
20	0	2
20	0	2
22	1	2
24	1	2
24	0	4
23	0	6
23	1	3
23	0	6
22	0	1e-06
22	0	3
24	1	3.5
21	0	1
22	0	5
22	0	5
19	0	2
24	0	7
19	0	1
19	0	2
23	1	2.5
22	0	2
22	0	4
19	0	2
22	0	3
21	0	1
24	0	2
18	0	1
24	0	5
21	0	4
20	1	1
24	0	4
24	0	7
24	1	1.5
24	0	7
24	0	2
20	1	1.5
20	0	1
19	0	1
19	0	2
20	0	3
22	0	4
21	0	2
21	0	2
21	1	2
23	0	3
21	0	3
21	0	1
22	1	2.5
19	0	2
19	0	1
22	0	5
21	0	4
20	0	3
20	0	2
21	1	2
22	0	4
22	0	5
21	0	3
21	0	4
24	0	2
19	0	1
21	0	4
23	0	2
18	0	1
23	0	6
19	0	1
24	1	3.5
23	0	3
23	0	3
19	0	2
24	0	5
20	0	3
22	0	5
21	0	4
24	0	4
21	0	4
23	0	1
20	1	1
22	0	3
19	0	1
22	0	3
19	0	2
23	0	6
23	1	3
22	0	4
21	0	4
23	0	1e-06
21	0	4
22	0	4
21	0	2
20	0	3
24	1	1
22	0	5
23	0	3
24	0	5
19	0	2
23	0	4
21	0	2
19	0	2
24	0	4
21	1	2
23	0	6
19	1	1
23	1	1
23	0	1e-06
21	0	2
24	0	3
20	0	3
22	0	2
20	0	2
20	0	3
21	0	4
21	0	1e-06
22	0	5
22	0	3
21	0	2
23	0	4
22	1	2
24	0	4
24	0	1
18	0	1
21	0	4
23	1	2.5
19	0	2
23	0	3
24	0	7
22	0	2
22	0	2
23	0	1e-06
19	1	1
23	0	6
23	0	5
22	0	3
22	1	0.5
21	0	3
23	0	5
22	0	1
21	1	1
23	1	2
20	0	3
21	0	4
20	0	2
23	0	4
23	0	1e-06
24	0	2
24	0	5
22	0	2
24	0	6
21	0	4
18	0	1
24	0	7
22	0	4
21	0	4
20	1	1
21	0	4
22	0	4
20	1	1.5
20	0	2
20	0	3
22	1	2
21	0	2
19	0	2
20	0	3
24	0	7
22	0	2
22	0	1
24	0	2
23	0	3
19	0	2
20	0	3
18	0	1
19	0	1
21	0	4
21	1	1.5
23	0	3
23	1	3
21	0	1
20	0	1
24	1	3.5
23	1	2.5
23	0	5
22	0	5
24	1	3.5
22	1	2
19	0	1
24	1	3.5
20	1	1.5
24	0	7
23	0	3
23	0	1e-06
21	0	4
24	0	6
20	1	1.5
19	0	1
18	0	1
22	0	5
19	0	2
20	1	1.5
24	0	7
24	0	3
23	0	1
20	0	1
21	0	2
23	1	3
21	1	2
23	0	4
24	1	2
23	0	4
21	1	0.5
21	0	3
24	0	5
22	1	2
24	0	7
23	0	5
20	0	3
21	0	4
19	0	2
20	0	2
24	1	3
22	0	5
22	0	5
18	0	1
21	0	4
22	1	1
24	0	7
24	1	1
21	0	2
20	1	1
21	0	4
19	0	2
22	0	4
24	0	7
21	0	4
18	0	1
18	0	1
20	1	0.5
18	0	1e-06
24	0	2
21	0	2
24	0	6
18	0	1
21	1	2
20	0	2
23	0	3
22	0	2
20	0	3
23	0	1
24	0	6
21	1	2
18	0	1
21	0	4
19	0	2
24	0	2
23	0	3
19	0	2
23	0	4
24	1	2
18	0	1
22	0	2
21	0	3
19	0	1
22	0	4
24	0	1e-06
22	0	4
23	1	2
23	1	1.5
24	1	0.5
21	0	4
24	0	7
23	0	2
21	0	3
22	0	4
24	1	3.5
22	0	5
22	0	5
23	0	6
19	0	2
24	0	7
21	1	2
20	0	3
21	0	3
18	0	1
24	0	5
21	0	2
19	0	2
20	0	3
22	0	4
18	0	1
18	0	1
21	1	1.5
23	0	6
20	0	3
21	0	4
21	0	3
24	1	2.5
24	0	6
24	0	7
24	0	6
22	1	2.5
18	0	1
20	0	3
19	0	2
23	0	1
22	1	2.5
23	0	6
22	0	5
21	0	2
22	0	4
20	0	1
21	1	1
22	0	5
23	0	6
24	1	0.5
20	0	1
23	0	6
20	0	3
24	1	2.5
19	0	1
22	0	3
21	1	1.5
24	0	4
24	1	1
21	1	2
21	0	1
22	0	5
23	0	5
23	0	6
23	1	3
21	0	2
23	1	2.5
22	0	2
22	0	3
19	0	2
20	0	3
22	0	2
22	0	5
23	0	2
22	0	2
23	0	2
24	1	3.5
24	0	7
20	0	1
21	0	2
22	0	2
24	1	3
23	0	6
20	0	3
20	0	2
21	0	3
24	0	6
22	0	2
23	0	2
21	0	3
20	0	3
24	0	5
24	0	5
23	0	6
21	0	4
24	1	2.5
20	1	1.5
21	0	4
23	1	2
20	0	3
22	0	4
23	0	6
21	1	1
19	0	2
22	1	2
23	0	4
18	0	1
22	0	5
22	0	4
22	1	2
24	0	3
21	0	4
24	0	6
20	0	3
18	1	0.5
24	0	4
21	0	3
24	1	3.5
22	0	2
24	0	7
22	0	5
23	0	3
22	0	2
21	0	4
23	1	3
24	0	7
24	1	2
23	0	1
24	1	3.5
20	1	1.5
19	0	2
20	0	3
22	0	3
19	0	2
23	1	3
22	0	5
21	0	4
22	0	5
22	0	5
19	0	2
19	1	1
21	0	1
20	0	3
24	0	4
20	1	1.5
23	1	1.5
23	0	4
24	0	4
19	0	2
23	0	4
23	0	6
20	1	1
24	0	5
23	0	5
20	0	3
20	0	2
23	0	4
19	1	1
19	0	2
19	0	2
22	0	3
19	0	2
23	1	1.5
19	0	2
23	1	2.5
20	1	1
19	0	1e-06
24	0	5
21	0	4
21	0	1e-06
23	1	1.5
19	0	2
24	0	3
20	0	1
20	0	3
24	0	6
21	0	4
20	0	1

## Sheet: Serological
Age	Sconv	Pyrs
20	0	0.969199
21	1	0.520192
19	0	5.04312
20	0	8.68446
19	1	2.85421
21	0	4.9911
22	0	5.00479
22	1	1.84942
23	1	1.99589
23	1	2.53525
19	0	0
24	0	5.17454
19	1	0.852841
19	1	1.16359
21	0	3.00616
21	0	5.00205
24	0	5.05407
22	0	4.99932
24	0	5.00205
21	0	5.13347
24	0	5.00205
24	1	0.583162
21	0	3.70431
19	0	0
20	0	4.99932
24	0	5.00205
21	0	4.99932
24	0	5.07871
21	1	0.524298
19	0	1.18001
19	0	0.334018
19	0	0
19	0	5.10335
19	0	1.67009
22	0	4.99932
19	1	2.46817
22	0	5.18823
22	1	0.836413
19	0	0
19	0	0.36961
19	0	0
20	0	0.717317
22	1	3.18138
21	0	4.99658
23	1	1.50445
24	1	2.50376
19	0	3.33196
20	0	4.56126
19	1	1.82888
24	0	5.24025
21	1	0.464066
22	0	3.04997
24	0	6.50513
21	0	2.99795
22	0	4.99658
22	1	3.68652
23	0	4.96099
22	0	5.00205
24	0	0
24	0	4.99932
24	0	4.9911
20	0	5.6783
24	0	4.98015
22	0	0
22	1	1.5989
23	0	5.04586
23	0	5.05407
23	0	5.28131
19	0	1.99863
22	0	2.03696
18	0	5.00205
19	0	2.00137
22	0	2.705
19	1	1.82888
20	0	5.02943
24	0	3.35387
21	0	4.99932
22	1	2.15606
20	0	5.00479
24	0	5.00205
23	0	4.99932
23	0	3.66872
21	0	4.69541
20	0	5.00479
24	0	5.00479
23	0	1.03491
18	0	0
22	1	4.17522
20	0	1.34155
21	0	4.6653
20	0	0
21	0	5.06502
18	1	3.71116
20	1	0.490075
22	0	4.99658
20	1	0.409309
22	0	4.98836
22	0	5.00205
24	0	1.48939
20	0	3.98631
22	0	5.07871
24	0	1.16359
23	0	5.01574
24	0	1.33881
22	0	5.2731
24	0	5.013
21	0	4.96646
19	0	5.9603
18	1	1.48118
19	0	1.70568
20	1	0.16564
24	0	5.4757
21	1	1.17728
24	0	4.99932
21	0	5.00205
24	1	2.50513
21	0	5.51129
20	0	1.66735
22	0	4
23	1	0.494182
22	0	5.01574
21	0	0
21	0	0
22	1	4.83231
22	0	5.42094
23	0	4.93908
22	0	5.00205
19	0	5.03217
22	0	0
24	0	7.90691
19	0	0
20	0	0
23	0	0
23	0	4.38056
24	1	0.533881
24	0	4.00548
20	0	0
20	0	0
20	0	0
20	1	1.17043
22	0	5.01848
21	0	3.66324
20	0	1.01848
21	0	0
22	1	0.495551
21	0	0
20	0	0
22	1	4.16153
23	0	0
23	1	1.69884
24	0	5.00205
24	0	0.328542
19	0	0
23	0	4.99384
24	0	1.65092
23	0	4.99932
23	1	0.257358
19	0	4.76112
24	0	2.65298
22	0	4.99658
22	0	5.22382
24	0	4.99384
24	0	4.99932
21	0	5.02122
21	0	1.04312
23	0	5.00479
22	1	3.50034
23	1	5.62355
22	0	5.03765
20	0	2.987
23	0	2.52704
22	0	4.9911
22	1	0.845996
23	0	0
20	0	5.00205
20	0	5.013
21	1	3.17317
22	0	5.05407
23	1	3.83573
24	1	2.16838
23	0	0.673511
20	0	0
24	1	2.5243
20	0	0
24	0	1.00205
22	0	0
24	1	1.83162
21	0	0
19	0	0.361396
21	0	5.01574
24	0	4.99932
20	1	0.16564
20	0	5.00205
23	1	0.861054
19	0	5.00753
22	0	5.00205
23	0	0
24	0	0.336756
23	1	2.83641
24	1	4.17112
22	0	5.00753
24	0	2.68309
21	0	3.48802
19	1	1.8193
22	0	0.421629
22	0	2.35729
21	0	4.67625
20	1	4.09035
22	0	7.73717
24	1	1.82204
20	1	0.0985626
24	0	2.33539
20	0	5.02669
20	0	5.01574
24	0	5.00205
23	0	0
23	0	1.58795
22	0	0.695414
22	0	0
21	0	5.99316
22	1	0.168378
22	0	5.86721
19	0	5.02122
24	0	5.00753
19	0	5.71116
19	1	1.19233
22	0	4.04107
22	0	5.20465
19	0	0.717317
22	0	5.02122
21	1	4.23956
24	1	3.5373
18	1	1.8768
24	1	0.172485
21	1	1.57153
24	1	1.50308
24	0	1.34702
24	0	4.98563
24	0	1.68378
20	0	3.2334
19	0	0
19	1	3.84257
20	0	5.00205
22	1	4.14784
21	0	4.98015
21	0	4.99932
23	0	0.487337
21	0	0.711841
21	0	5.01027
19	0	5.80151
19	0	0
22	0	5.00205
21	1	1.67693
20	0	0.977413
20	0	5.16085
22	0	4.69541
22	0	5.00753
21	0	0
21	0	0
24	0	5.80972
19	0	5.0924
21	1	0.841889
23	0	5.00205
18	0	0.334018
23	1	1.83436
19	1	2.49966
23	0	0.670773
23	0	5.07598
19	0	0.637919
24	0	0
20	1	2.5065
22	1	0.833676
21	0	5.61533
24	0	0
21	0	0.339493
23	0	4.3614
22	1	3.37303
19	0	5.16085
22	1	0.833676
19	0	5.08419
23	0	0.684463
22	0	0
21	0	5.27858
23	0	1.66735
21	0	0
22	0	7.5154
21	0	1.53046
20	0	3.00342
22	0	5.00205
23	0	4.99658
24	0	5.01848
19	0	2.53525
23	0	5.00753
21	0	5.00479
19	0	5.01574
24	0	5.00205
23	0	1.80424
23	1	1.4976
21	1	0.84052
24	0	5.00479
20	0	4.9911
22	1	1.17317
20	0	2.705
20	1	4.37509
21	0	5.00479
21	0	5.00205
22	0	5.00479
22	1	3.8371
21	0	7.43053
23	0	5.00205
24	1	0.837782
24	0	5.00479
18	0	5.00205
21	0	0
19	1	2.14648
23	1	0.167009
24	0	5.00205
22	0	4.52293
22	0	5.00205
23	0	4.98836
23	0	4.96372
23	0	4.99384
22	0	5.00205
21	0	2.01232
23	0	3.00616
22	0	5.00205
20	1	2.16427
21	0	4.98289
20	0	2.31622
23	1	4.49144
23	0	5.013
24	1	2.43806
24	0	5.36345
22	1	3.26352
24	0	2.06434
21	0	5.00205
18	0	5.00479
24	0	5.00205
22	0	5.013
21	0	4.10678
21	1	0.168378
22	0	0
20	0	4.99932
20	1	1.1718
21	0	2.68309
19	1	0.154689
20	0	1.66461
24	1	1.83573
22	1	3.82615
22	0	5.02122
24	0	5.52225
23	0	5.00753
19	0	0
20	0	0
18	0	0
19	0	0.336756
21	0	7.09377
23	0	5.00205
21	1	2.5065
20	0	5.47023
23	0	5.00205
22	0	2.66667
19	0	4.99658
24	1	0.0657084
23	0	5.00479
23	0	4.68446
21	0	3.66598
24	1	2.67488
19	0	7.21971
18	1	0.175222
22	0	0.366872
19	0	4.99932
24	0	3.00616
24	0	0.977413
23	0	5.85626
20	0	4.99932
21	0	2.14921
23	0	5.01848
23	0	5.00205
21	0	0.517454
24	0	5.00205
24	1	2.32854
23	0	5.05681
20	1	3.57016
21	0	5.01027
19	1	0.499658
20	1	0.873374
22	0	0
22	0	5.9603
18	0	0
21	0	0
24	0	2.33812
21	0	1.29227
21	1	0.833676
19	0	3.33196
22	1	4.82957
24	1	2.17112
21	0	0.350445
18	0	0
18	0	0
18	0	1.00753
24	0	4.99932
21	0	5.85352
24	1	1.83162
18	0	5.02122
20	1	2.17248
23	0	0
22	0	5.00479
20	0	5.00479
23	0	4.57221
24	1	1.83436
18	0	1.99316
21	0	4.99384
19	0	1.61533
24	0	5.00753
23	1	2.15332
19	0	5.06502
23	0	5.02396
18	0	0
22	1	3.90691
21	1	3.14168
19	1	1.17864
22	0	5.01027
24	0	2.43395
22	0	1.68925
21	0	5.00479
24	0	5.00205
23	0	0.361396
21	1	0.829569
22	0	0.33128
22	0	5.00205
22	1	0.157426
23	0	5.28679
19	1	1.27584
24	0	5.08693
20	0	5.15264
21	0	5.11157
18	0	1.66461
24	0	5.02122
21	0	0.372348
19	0	3.65777
20	0	5.08966
22	0	5.01027
18	0	5.09788
18	0	0
23	0	5.04312
20	0	4.99932
21	0	5.00205
21	0	5.12799
24	1	0.668036
24	0	2.66667
24	0	0.673511
18	0	3.6167
20	0	0
19	0	0
23	0	0
23	1	2.49281
22	0	4.98836
21	0	3.37577
22	0	0.328542
20	0	2.99247
22	1	0.168378
23	0	0
20	0	3.51814
23	0	4.98563
20	0	4.98289
19	0	4.97467
22	0	0
24	0	1.65092
21	0	0
22	0	4.95551
23	0	0
23	0	1.33607
21	0	4.92539
22	0	4.90897
22	0	4.90623
19	0	4.90623
20	0	4.90349
22	0	4.90349
22	0	2.705
23	0	1.72211
22	0	0
23	0	4.88706
24	0	0.980151
20	1	3.4976
21	1	3.84257
22	0	1.06502
23	0	4.87885
20	0	0
20	1	0.0109514
21	0	0
24	1	2.78713
22	0	4.86242
23	0	4.86242
21	0	2.66393
20	0	4.84873
24	0	4.84326
24	0	4.84052
23	1	0.162902
21	0	0
21	0	4.80767
20	0	4.79124
22	1	0.167009
23	0	4.7885
19	0	0
23	0	3.98631
18	0	0.336756
22	0	4.75017
22	1	0.830938
24	0	4.67077
21	0	1.99863
24	0	1.62902
20	0	4.65708
24	0	4.64887
21	0	4.64066
22	0	1.33607
24	0	4.53662
22	1	0.502396
23	0	1.32786
22	0	0.999316
21	1	0.16564
24	1	4.0835
23	0	4.50376
19	0	2.66667
20	0	4.44627
22	0	4.44079
19	0	2.67214
22	0	4.42163
21	0	4.40794
22	0	2.74059
22	0	4.38877
19	0	4.38877
21	0	4.36687
20	0	4.35044
24	1	0.487337
23	0	4.00548
24	0	0
19	0	4.32307
23	0	4.30664
23	1	0.740589
24	0	4.29295
23	0	4.28747
20	0	0.665298
20	0	4.25736
23	0	1.33881
19	1	0.507871
19	0	2.01506
22	0	4.21355
19	0	4.21081
19	0	4.19713
19	0	0
24	0	0
21	0	4.16975
21	0	0.629706
19	0	0.33128
24	0	4.1588
20	0	4.13689
20	1	1.27584
24	0	4.1232
21	0	4.08487
20	0	1.44559

## Sheet: Dictionary
Variable	Label	Value
Age	Age at enrolment	18-24
HIVprev	HIV positive at enrolment	1=Yes; 0=No
Analpyrs	Person years from 1st anal sex to enrolment
Sconv	HIV sero-conversion	1=Yes; 0=No
Pyrs	Person years of follow-up since enrolment
